# Supplementary material for: Genome-wide identification and characterization, phylogenetic comparison and expression profiles of SPL transcription factor family in B. juncea (Cruciferae)
Source: PLoS One. 2019 Nov 5;14(11):e0224704. doi: 10.1371/journal.pone.0224704 (PMC6830930; doi:10.1371/journal.pone.0224704)
Supplement: S1 Table — (XLSX) [file pone.0224704.s001.xlsx]

## Sheet: S1 Table
S1 Table. Gene name and gene ID of SPLs in Arabidopsis, rice and B. napa.
Gene name	Gene ID	Gene name	Gene ID	Gene name	Gene ID	Gene ID
AtSPL1	At2g47070	OsSPL1	Os01g18850	BnaSPL1a	BnaA05g00780D	GSBRNA2T00132972001
AtSPL2	At5g43270	OsSPL2	Os01g69830	BnaSPL1b	BnaC04g00420D	GSBRNA2T00064718001
AtSPL3	At2g33810	OsSPL3	Os02g04680	BnaSPL2a	BnaA06g36780D	GSBRNA2T00018836001
AtSPL4	At1g53160	OsSPL4	Os02g07780	BnaSPL2b	BnaC07g17030D	GSBRNA2T00088261001
AtSPL5	At3g15270	OsSPL5	Os02g08070	BnaSPL2c	BnaA09g16340D	GSBRNA2T00053169001
AtSPL6	At1g69170	OsSPL6	Os03g61760	BnaSPL2d	BnaC09g17430D	GSBRNA2T00076919001
AtSPL7	At5g18830	OsSPL7	Os04g46580	BnaSPL3a	BnaA05g09840D	GSBRNA2T00095270001
AtSPL8	At1g02065	OsSPL8	Os04g56170	BnaSPL3b	BnaC03g18800D	GSBRNA2T00132295001
AtSPL9	At2g42200	OsSPL9	Os05g33810	BnaSPL3c	BnaC04g44230D	GSBRNA2T00020688001
AtSPL10	At1g27370	OsSPL10	Os06g44860	BnaSPL3d	BnaA04g19840D	GSBRNA2T00064576001
AtSPL11	At1g27360	OsSPL11	Os06g45310	BnaSPL3e	BnaCnng05200D	GSBRNA2T00038835001
AtSPL12	At3g60030	OsSPL12	Os06g49010	BnaSPL_4a	BnaC06g41420D	GSBRNA2T00030719001
AtSPL13A	At5g50570	OsSPL13	Os07g32170	BnaSPL_4b	BnaA06g01110D	GSBRNA2T00024664001
AtSPL13B	At5g50670	OsSPL14	Os08g39890	BnaSPL4c	BnaA05g14670D	GSBRNA2T00033324001
AtSPL14	At1g20980	OsSPL15	Os08g40260	BnaSPL4d	BnaC06g10070D	GSBRNA2T00096923001
AtSPL15	At3g57920	OsSPL16	Os08g41940	BnaSPL5a	BnaC05g38350D	GSBRNA2T00106189001
AtSPL16	At1g76580	OsSPL17	Os09g31438	BnaSPL5b	BnaA05g24340D	GSBRNA2T00104877001
		OsSPL18	Os09g32944	BnaSPL5c	BnaA01g28740D	GSBRNA2T00009986001
				BnaSPL5d	BnaC01g36290D	GSBRNA2T00051803001
				BnaSPL6a	BnaA02g14580D	GSBRNA2T00096385001
				BnaSPL6b	BnaC02g19100D	GSBRNA2T00135341001
				BnaSPL6c	BnaC02g14000D	GSBRNA2T00102380001
				BnaSPL6d	BnaA07g27730D	GSBRNA2T00101976001
				BnaSPL6e	BnaCnng61400D	GSBRNA2T00082020001
				BnaSPL7a	BnaC02g08350D	GSBRNA2T00114722001
				BnaSPL7b	BnaC09g39030D	GSBRNA2T00078397001
				BnaSPL7c	BnaA10g16180D	GSBRNA2T00154374001
				BnaSPL7d	BnaAnng08550D	GSBRNA2T00086890001
				BnaSPL8a	BnaA10g00110D	GSBRNA2T00150582001
				BnaSPL8b	BnaC05g00110D	GSBRNA2T00085301001
				BnaSPL8c	BnaCnng09040D	GSBRNA2T00065108001
				BnaSPL8d	BnaC05g00120D	GSBRNA2T00085302001
				BnaSPL9a	BnaC04g48150D	GSBRNA2T00084692001
				BnaSPL9b	BnaA05g02680D	GSBRNA2T00132740001
				BnaSPL9c	BnaC04g02520D	GSBRNA2T00010840001
				BnaSPL9d	BnaA04g24340D	GSBRNA2T00123166001
				BnaSPL10a	BnaA09g27950D	GSBRNA2T00038358001
				BnaSPL10b	BnaC07g11390D	GSBRNA2T00117407001
				BnaSPL10c	BnaAnng25050D	GSBRNA2T00066018001
				BnaSPL10d	BnaC05g21280D	GSBRNA2T00142279001
				BnaSPL10e	BnaA07g08830D	GSBRNA2T00089936001
				BnaSPL10f	BnaC03g57620D	GSBRNA2T00050076001
				BnaSPL11a	BnaA09g27960D	GSBRNA2T00038356001
				BnaSPL11b	BnaC05g21270D	GSBRNA2T00142280001
				BnaSPL11c	BnaC07g11380D	GSBRNA2T00117406001
				BnaSPL11d	BnaA07g08840D	GSBRNA2T00089937001
				BnaSPL13a	BnaC09g27080D	GSBRNA2T00152313001
				BnaSPL13b	BnaA03g13580D	GSBRNA2T00142194001
				BnaSPL13c	BnaC03g16490D	GSBRNA2T00082768001
				BnaSPL13d	BnaC03g27870D	GSBRNA2T00055896001
				BnaSPL14a	BnaC05g16270D	GSBRNA2T00119141001
				BnaSPL14b	BnaA06g14810D	GSBRNA2T00043168001
				BnaSPL15a	BnaA07g17550D	GSBRNA2T00098900001
				BnaSPL15b	BnaC06g16200D	GSBRNA2T00105779001
				BnaSPL15c	BnaC04g23930D	GSBRNA2T00087887001
				BnaSPL15d	BnaA04g27550D	GSBRNA2T00034335001
				BnaSPL16a	BnaC02g24160D	GSBRNA2T00012443001
				BnaSPL16b	BnaA07g32890D	GSBRNA2T00146589001
				BnaSPL16c	BnaC06g37430D	GSBRNA2T00147801001
