# Supplementary material for: Genome-wide identification and characterization, phylogenetic comparison and expression profiles of SPL transcription factor family in B. juncea (Cruciferae)
Source: PLoS One. 2019 Nov 5;14(11):e0224704. doi: 10.1371/journal.pone.0224704 (PMC6830930; doi:10.1371/journal.pone.0224704)
Supplement: S2 Table — (XLSX) [file pone.0224704.s002.xlsx]

## Sheet: S2 Table
S2 Table. Expression patterns of the BjSPL genes in various tissues, including leaf of Seedling stage (SS), leaf and stem of flowing period (FP), leaf and stem of mature period (MP) from YA1 (yonganxiaoye1), YA2 (yonganxiaoye2) and YA3 (yonganxiaoye3) respectively
gene_id	YA1_SS_L_FPKM	YA1_FP_L_FPKM	YA1_FP_S_FPKM	YA1_MP_L_FPKM	YA1_MP_S_FPKM	YA2_SS_L_FPKM	YA2_FP_L_FPKM	YA2_FP_S_FPKM	YA2_MP_L_FPKM	YA2_MP_S_FPKM	YA3_SS_L_FPKM	YA3_FP_L_FPKM	YA3_FP_S_FPKM	YA3_MP_L_FPKM	YA3_MP_S_FPKM
BjuSPL_14a_A	0	0.083	0	3.64	2.478	2.934	3.71	4.923	2.042	0.221	0	0.552	1.465	0	0
BjuSPL10a_A	0.137	0.263	0.152	0	2.806	0	1.366	0.642	0.65	0.509	0.002	0.702	0.35	0.511	0.462
BjuSPL10b_A	7.954	15.379	36.593	16.288	11.081	25.624	24.937	32.746	19.671	11.789	10.701	4.107	8.697	11.079	12.164
BjuSPL10b_B	0	0	0	0.436	3.705	1.994	0	0.958	3.507	0	1.011	0.261	0.918	0.692	0
BjuSPL10c_A	2.254	1.903	2.844	5.796	10.303	4.988	3.395	5.414	8.45	7.346	6.38	4.429	3.99	5.15	3.159
BjuSPL10c_B	1.186	0.728	2.666	1.878	0.343	0.003	0.094	3.351	1.101	1.539	0	0.485	0.007	0	0.355
BjuSPL11a_A	0	0.068	0	0.35	3.64	0	0.128	0.4	0.134	0	0.291	0.439	0	1.524	0.277
BjuSPL11a_B	0.231	0.875	0	1.3	0.45	0	1.138	1.296	2.98	0	1.479	4.071	0.573	0.644	0.192
BjuSPL11b_A	0	0	0	0	2.595	0.625	1.379	0.578	2.917	0.814	0.456	1.742	0.203	0.137	0.137
BjuSPL11b_B	0.771	1.821	0	2.327	5.204	2.537	1.455	2.096	2.337	2.73	0.15	2.824	1.357	2.746	0
BjuSPL13a_B	0.168	0.05	0.168	0.473	2.204	1.748	0.138	1.418	0.509	0.711	1.023	2.896	0.518	0	0
BjuSPL13b_B	0	0	0	0.46	0.532	0	0	0.944	0	0.096	0	1.111	0.059	0.161	0
BjuSPL15a_B	0	0.157	0	0	0.338	1.866	0	0.619	0.176	0	0	0	0	0	0.079
BjuSPL15c_A	0	0.24	0.09	0	0.693	0.381	0	0.317	0	0.333	0	1.005	0.069	0.722	0.162
BjuSPL16a_A	0	0.001	0	1.06	0	0	0	0.324	0.249	0	0	0	0	0	0
BjuSPL16a_O	0.073	0.042	0	0.045	0.085	0	0.074	0.159	0.045	0.057	0	0.046	0.085	0	0.123
BjuSPL2a_A	0.705	0.097	0.627	7.744	9.5	11.28	6.23	9.888	8.018	1.81	1.649	2.07	3.768	3.68	2.119
BjuSPL2b_B	0.095	0.33	0	2.75	4.026	2.693	1.782	3.055	3.619	0	1.356	2.2	1.123	1.9	0.23
BjuSPL2c_A	0	0.394	0	0.119	1.759	1.45	0.177	0.529	0.804	0.392	0.177	0.961	0.131	0	0.235
BjuSPL2e_B	0.023	0.639	0.711	0.679	6.169	0.496	1.878	0.493	0.854	0.507	0.026	2.963	0.815	2.653	0
BjuSPL3a_B	0	0.432	0	0	0	8.652	0	9.077	0	5.344	0	9.03	0	18.946	0
BjuSPL3b_A	0.432	0	0	1.995	0	0	0	1.752	0.345	0	0.542	2.475	0	4.39	0.871
BjuSPL3b_B	0	2.031	0.294	0	0	18.294	1.355	5.266	0	3.12	0.322	47.768	0	14.038	0.523
BjuSPL3c_A	3.958	0.451	0.313	0	0	4.516	0	8.359	0.534	7.004	0.727	5.444	0	13.238	0
BjuSPL3c_O	2.554	0	0	1.564	0	0	0	2.734	0	0	0.83	2.355	0	1.994	0
BjuSPL3d_A	0	0	0.433	1.897	4.258	5.516	0	0	0	0	0	0	0	0	0
BjuSPL4a_O	0	0	0	0.528	0	0	0	0	0	4.239	0	1.59	0	0.248	0
BjuSPL4b_A	0	0.864	0.61	1.295	0	2.163	0	0	0	0	0	0	0	0	0
BjuSPL4c_A	0	0	2.731	0	0	0	0	0	0	0	0	0	0	0	0
BjuSPL5a_B	0	0	0	0	0	0	0	0	0	0	0	0	0	0.522	0
BjuSPL5b_A	0	0	0	0	0	0	0	0	0	0.31	0	0	0	0.763	0
BjuSPL6c_B	0.729	0.177	0	0.599	0	0.423	0	0.354	0.336	0.617	0.241	0.306	0	0.201	0.272
BjuSPL7a_B	0.848	1.837	1.431	1.429	1.738	1.696	1.902	2.732	1.198	1.714	3.32	1.689	0.827	1.231	2.354
BjuSPL7b_A	0	0.922	0	0.57	4.844	1.288	1.082	2.903	0	0.8	0.372	0.515	0	0.165	0
BjuSPL8a_A	0	0	0	0	0	0	0	0	0	0.109	0	1.258	0	0.244	0.08
BjuSPL8b_B	0	0	0	0	0	0.753	0	0.156	0	0.109	0	2.163	0	0.178	0
BjuSPL9a_A	0	0.067	0	0	1.144	0.958	0	0	0	0.185	0	0.911	0	0.527	0
BjuSPL9b_B	0.612	0.196	0.304	0.288	5.012	2.179	0.123	0.64	0.291	1.265	1.631	6.213	0.446	2.645	0.92
