# Supplementary material for: Genome-wide identification and characterization, phylogenetic comparison and expression profiles of SPL transcription factor family in B. juncea (Cruciferae)
Source: PLoS One. 2019 Nov 5;14(11):e0224704. doi: 10.1371/journal.pone.0224704 (PMC6830930; doi:10.1371/journal.pone.0224704)
Supplement: S3 Table — (XLSX) [file pone.0224704.s003.xlsx]

## Sheet: S3 Table 
S3 Table. List of primers for qRT-PCR analysis of candidate BjuSPLs in B. juncea.
BjuSPL2b_B	F1	CGTCTACGGTCATCAGACCA
	R1	CCTGTCTGGTCGAAGGAGAA
BjuSPL2c_A	F1	CATCACGGCTTTGCCAAGTA
	R1	GGAACCTGCTGCATTGTTGA
BjuSPL3a_B	F1	TAGCTGCTTATGGTGCTGGT
	R1	GCTCCCAGGAGGAAGACTTT
BjuSPL3b_B	F1	CTCCGGATGAATCTGGCTCT
	R1	TCAGCCTCCTCCAGTTTCTG
BjuSPL10a_A	F1	GCTGCCGTAAACGTCTTTCT
	R1	ATCAGGGACGGTGTTAAGGG
BjuSPL10b_B	F1	GTTCCGCAAGCTTTGGATCT
	R1	GTAGCGTGTGGGAGGACATA
BjuSPL10b_A	F1	GAACCAGCTCATTCCGTTCC
	R1	GATGCCATGTTGCAGTCCAT
BjuSPL11a_B	F1	GTTGCATGCCGTCTCTGAAT
	R1	TCCGTCTGTGTAGGCTTTGT
BJuSPL11b_B	F1	GCGTTGTCAGATTGATGGCT
	R1	GCATGGAACCTGCTACACTG
BjuSPL2a_A	F1	AACCTCGATCTCTCGTCAGC
	R1	ACGTCGTGCATTGTGATCTG
BjuSPL2e_B	F1	TAGCTGCTTATGGTGCTGGT
	R1	GCTCCCAGGAGGAAGACTTT
BjuSPL3c_A	F1	TGCCAAAGCTCCTGTTGTTC
	R1	CCAGCTAAGCGTCTCCTACA
