# Supplementary material for: Genome-wide identification and characterization, phylogenetic comparison and expression profiles of SPL transcription factor family in B. juncea (Cruciferae)
Source: PLoS One. 2019 Nov 5;14(11):e0224704. doi: 10.1371/journal.pone.0224704 (PMC6830930; doi:10.1371/journal.pone.0224704)
Supplement: S4 Table — (XLSX) [file pone.0224704.s004.xlsx]

## Sheet: S4 Table
S4 Table. Characterization of SLP family genes identified in B. juncea
Gene name	Chr	Gene symbol	CDS length	Domain	length(AA)b	PI	MW(Da)	Chr	Genome locations	Exon numbers
BjuSPL1a_A	A05	BjuA017708	2667	SBP, ANK	888	5.94	98809.3	A05	34986922_34987544	12
BjuSPL1a_B	B06	BjuB046515	2748	SBP, ANK	915	5.94	101603	B06	11917397_11918527	12
BjuSPL2a_A	A09	BjuA044504	1089	SBP	362	8.66	40427	A09	15179798_15183411	5
BjuSPL2b_B	B04	BjuB001324	1131	SBP	376	8.03	42172	B04	4073682_4079617	5
BjuSPL2c_A	A06	BjuA025107	1302	SBP	433	8.25	48093.5	A06	9786205_9786525	5
BjuSPL2d1_B	B02	BjuB006142	795	SBP	264	8.81	29249.5	B02	8690708_8692033	4
BjuSPL2d2_B	B02	BjuB005053	723	SBP	240	7.04	26411.3	B02	21076694_21077205	5
BjuSPL2e_B	B02	BjuB036815	1299	SBP	432	7.99	48086.5	B02	23819093_23822903	5
BjuSPL3a_B	B08	BjuB016201	396	SBP	131	8.69	15209.8	B08	882379_883618	3
BjuSPL3b_B	B01	BjuB026607	405	SBP	134	6.95	15679.2	B01	486807_490185	3
BjuSPL3b_A	A04	BjuA016894	426	SBP	141	6.25	16527	A04	1511123_1513102	3
BjuSPL3c_A	A05	BjuA018471	387	SBP	128	6.66	14914.3	A05	7053230_7053702	4
BjuSPL3c_O	Contig533	BjuO007828	375	SBP	124	8.55	14387	Contig533	12245101_12246062	4
BjuSPL3d_A	A03	BjuA010051	321	SBP	106	5.06	12161.3	A03	30542994_30544558	2
BjuSPL4a_A	A06	BjuA021259	543	SBP	180	9.55	20598.2	A06	713681_714670	3
BjuSPL4a_O	Contig431	BjuO006664	540	SBP	179	9.45	20511.1	Contig431	9806468_9810455	3
BjuSPL4b_A	A05	BjuA019030	396	SBP	131	9.1	15137	A05	29122831_29123753	4
BjuSPL4c_A	A06	BjuA024916	369	SBP	122	8.6	14153.9	A06	29928719_29929621	4
BjuSPL5a_B	B01	BjuB025674	528	SBP	175	10.26	19886.7	B01	14585172_14586548	4
BjuSPL5b_A	A01	BjuA005999	531	SBP	176	9.63	20501	A01	33268148_33271842	4
BjuSPL5b_B	B07	BjuB007022	543	SBP	180	9.58	20854.3	B07	33268148_33271842	6
BjuSPL6a_B	B03	BjuB035929	1110	SBP	369	8.25	41578.4	B03	21815889_21817135	5
BjuSPL6b_A	A02	BjuA041582	987	SBP	328	8.99	37201.4	A02	21258679_21266544	5
BjuSPL6b_O	Contig137_156605_433750	BjuO001704	1023	SBP	340	8.61	38691.2	Contig137_156605_433750	16434430_16435810	5
BjuSPL6c_B	A07	BjuA016527	906	SBP	301	8.94	34246	A07	34176105_34177509	3
BjuSPL7a_B	B02	BjuB035593	2373	SBP	790	6.93	88286.5	B02	34178250_34179618	12
BjuSPL7b_A	A10	BjuA044817	2382	SBP	793	6.56	88737	A10	55661728_55663396	12
BjuSPL7c_A	A02	BjuA041422	2145	SBP	714	5.57	79741.5	A02	4185054_4186662	12
BjuSPL8a_A	A10	BjuA038034	987	SBP	328	8.85	36545.1	A10	13659490_13663581	5
BjuSPL8a1_B	B03	BjuB030805	984	SBP	327	8.97	36484.1	B03	3603326_3605533	5
BjuSPL8a2_B	B03	BjuB030806	693	SBP	230	6.69	25789.3	B03	40485169_40489314	2
BjuSPL8b_B	B07	BjuB039266	984	SBP	327	8.77	36315.8	B07	53308339_53309221	5
BjuSPL8b_A	A09	BjuA018182	1002	SBP	333	9.01	36951.6	A09	8173334_8173806	5
BjuSPL9a_A	A05	BjuA042937	1110	SBP	369	8.61	40143.2	A05	53715334_53716959	5
BjuSPL9b_A	A04	BjuA017383	477	SBP	158	9.71	16599.8	A04	42154514_42158575	4
BjuSPL9b_B	B01	BjuB027160	1131	SBP	376	7.68	41165.2	B01	53322729_53323448	5
BjuSPL10a_A	A09	BjuA034992	1128	SBP	375	8.73	41771.3	A09	21071006_21072463	6
BjuSPL10a_O	Contig4056	BjuO006225	1149	SBP	382	8.69	42346	Contig4056	21073278_21074697	6
BjuSPL10b_B	B03	BjuB033028	1155	SBP	384	6.76	42842.3	B03	22995302_22996917	6
BjuSPL10b_A	A08	BjuA029993	2562	SBP	853	5.46	94548.7	A08	6797223_6798679	10
BjuSPL10c_B	B03	BjuB043805	1164	SBP	387	8.21	42969.9	B03	16697594_16701642	6
BjuSPL10c_A	A07	BjuA023212	1125	SBP	374	8.25	41605.4	A07	41402618_41406493	6
BjuSPL11a_A	A09	BjuA034993	1098	SBP	365	9.02	40656.4	A09	32096604_32097862	6
BjuSPL11a_B	B08	BjuB038789	1074	SBP	357	8.78	39851.6	B08	22992172_22992861	6
BjuSPL11c_A	A07	BjuA023211	1173	SBP	390	8.97	43551.5	A07	8671273_8672860	6
BjuSPL11b_B	B03	BjuB043804	1170	SBP	389	8.47	43559.4	B03	11575540_11579045	6
BjuSPL13a_A	A03	BjuA009830	981	SBP	326	8.37	35656.3	A03	30032154_30033371	5
BjuSPL13a_B	B08	BjuB015862	1038	SBP	345	7.15	37676.7	B08	24836419_24837729	5
BjuSPL13b_B	B08	BjuB017131	1083	SBP	360	8.46	39583.1	B08	3973647_3974266	5
BjuSPL_14a_A	A06	BjuA022340	3096	SBP, ANK	1031	8.48	113993	A06	36932166_36933817	12
BjuSPL_14a_B	B03	BjuB017982	3117	SBP, ANK	1038	8.85	114796	B03	57828440_57829820	12
BjuSPL15a_B	B06	BjuB022355	987	SBP	328	8.79	36535.8	B06	18134515_18135015	5
BjuSPL15b_A	A04	BjuA014626	789	SBP	262	9.16	29231.5	A04	31658629_31659866	4
BjuSPL15b_B	B06	BjuB028873	942	SBP	313	9.19	35416.6	B06	16314650_16316207	5
BjuSPL15c_A	A07	BjuA026639	972	SBP	323	9.41	36119.3	A07	71721_72909	5
BjuSPL16a_A	A02	BjuA007565	3000	SBP, ANK	999	8.4	109836	A02	218_3870	12
BjuSPL16a_O	Contig1788	BjuO002626	2943	SBP, ANK	980	8.95	107997	Contig1788	1537_2958	12
BjuSPL16b_B	B03	BjuB044068	3075	SBP, ANK	1024	8.7	112788	B03	1170121_1170574	12
BjuSPL16b_A	A07	BjuA029546	2967	SBP, ANK	988	8.84	109030	A07	523710_524645	12
