# Supplementary material for: Genome-wide identification and characterization, phylogenetic comparison and expression profiles of SPL transcription factor family in B. juncea (Cruciferae)
Source: PLoS One. 2019 Nov 5;14(11):e0224704. doi: 10.1371/journal.pone.0224704 (PMC6830930; doi:10.1371/journal.pone.0224704)
Supplement: S5 Table — (XLSX) [file pone.0224704.s005.xlsx]

## Sheet: S5 Table
S5 Table. 12 ortholog pairs in syntenic regions between B. juncea and B. napa identified using orthoVenn software
The species form 26 clusters, 12 orthologous clusters (at least contains two species) and 14 single-copy gene clusters.
https://orthovenn2.bioinfotoolkits.net/__data/download/3c69837e96b73ac8aa0f28c2a4a21878/ortho_co_orthologs.txt
brassica_juncea|BjuSPL2c_A	Brassica_napus|BnaSPL2b	0.81332
brassica_juncea|BjuSPL15b_A	Brassica_napus|BnaSPL15c	0.3215
brassica_juncea|BjuSPL8a1_B	Brassica_napus|BnaSPL8a	0.57412
brassica_juncea|BjuSPL15b_B	Brassica_napus|BnaSPL15d	0.3139
brassica_juncea|BjuSPL6b_A	Brassica_napus|BnaSPL6c	0.6499
brassica_juncea|BjuSPL9a_A	Brassica_napus|BnaSPL9c	0.60592
brassica_juncea|BjuSPL7c_A	Brassica_napus|BnaSPL7c	1.07036
brassica_juncea|BjuSPL13a_A	Brassica_napus|BnaSPL13c	0.54181
brassica_juncea|BjuSPL13a_B	Brassica_napus|BnaSPL13b	0.5752
brassica_juncea|BjuSPL2e_B	Brassica_napus|BnaSPL2a	0.81671
brassica_juncea|BjuSPL_14a_B	Brassica_napus|BnaSPL16a	1.04236
brassica_juncea|BjuSPL2a_A	Brassica_napus|BnaSPL2d	0.67475
Brassica_napus|BnaSPL6c	brassica_juncea|BjuSPL6b_A	0.6499
Brassica_napus|BnaSPL2a	brassica_juncea|BjuSPL2e_B	0.81671
Brassica_napus|BnaSPL15d	brassica_juncea|BjuSPL15b_B	0.3139
Brassica_napus|BnaSPL9c	brassica_juncea|BjuSPL9a_A	0.60592
Brassica_napus|BnaSPL16a	brassica_juncea|BjuSPL_14a_B	1.04236
Brassica_napus|BnaSPL8a	brassica_juncea|BjuSPL8a1_B	0.57412
Brassica_napus|BnaSPL15c	brassica_juncea|BjuSPL15b_A	0.3215
Brassica_napus|BnaSPL13b	brassica_juncea|BjuSPL13a_B	0.5752
Brassica_napus|BnaSPL2d	brassica_juncea|BjuSPL2a_A	0.67475
Brassica_napus|BnaSPL13c	brassica_juncea|BjuSPL13a_A	0.54181
Brassica_napus|BnaSPL2b	brassica_juncea|BjuSPL2c_A	0.81332
Brassica_napus|BnaSPL7c	brassica_juncea|BjuSPL7c_A	1.07036
https://orthovenn2.bioinfotoolkits.net/__data/download/3c69837e96b73ac8aa0f28c2a4a21878/ortho_inparalogs.txt
brassica_juncea|BjuSPL7a_B	brassica_juncea|BjuSPL7b_A	1.02298
brassica_juncea|BjuSPL7a_B	brassica_juncea|BjuSPL7c_A	1.02298
brassica_juncea|BjuSPL16b_A	brassica_juncea|BjuSPL_14a_A	1.02298
brassica_juncea|BjuSPL16b_A	brassica_juncea|BjuSPL_14a_B	1.02298
brassica_juncea|BjuSPL16b_A	brassica_juncea|BjuSPL16a_A	1.02298
brassica_juncea|BjuSPL16b_A	brassica_juncea|BjuSPL16a_O	1.02298
brassica_juncea|BjuSPL16b_A	brassica_juncea|BjuSPL16b_B	1.02298
brassica_juncea|BjuSPL_14a_A	brassica_juncea|BjuSPL_14a_B	1.02298
brassica_juncea|BjuSPL_14a_A	brassica_juncea|BjuSPL16a_A	1.02298
brassica_juncea|BjuSPL_14a_A	brassica_juncea|BjuSPL16a_O	1.02298
brassica_juncea|BjuSPL_14a_A	brassica_juncea|BjuSPL16b_A	1.02298
brassica_juncea|BjuSPL_14a_A	brassica_juncea|BjuSPL16b_B	1.02298
brassica_juncea|BjuSPL8a1_B	brassica_juncea|BjuSPL8a_A	0.58639
brassica_juncea|BjuSPL16a_A	brassica_juncea|BjuSPL_14a_A	1.02298
brassica_juncea|BjuSPL16a_A	brassica_juncea|BjuSPL_14a_B	1.02298
brassica_juncea|BjuSPL16a_A	brassica_juncea|BjuSPL16a_O	1.02298
brassica_juncea|BjuSPL16a_A	brassica_juncea|BjuSPL16b_A	1.02298
brassica_juncea|BjuSPL16a_A	brassica_juncea|BjuSPL16b_B	1.02298
brassica_juncea|BjuSPL16b_B	brassica_juncea|BjuSPL_14a_A	1.02298
brassica_juncea|BjuSPL16b_B	brassica_juncea|BjuSPL_14a_B	1.02298
brassica_juncea|BjuSPL16b_B	brassica_juncea|BjuSPL16a_A	1.02298
brassica_juncea|BjuSPL16b_B	brassica_juncea|BjuSPL16a_O	1.02298
brassica_juncea|BjuSPL16b_B	brassica_juncea|BjuSPL16b_A	1.02298
brassica_juncea|BjuSPL16a_O	brassica_juncea|BjuSPL_14a_A	1.02298
brassica_juncea|BjuSPL16a_O	brassica_juncea|BjuSPL_14a_B	1.02298
brassica_juncea|BjuSPL16a_O	brassica_juncea|BjuSPL16a_A	1.02298
brassica_juncea|BjuSPL16a_O	brassica_juncea|BjuSPL16b_A	1.02298
brassica_juncea|BjuSPL16a_O	brassica_juncea|BjuSPL16b_B	1.02298
brassica_juncea|BjuSPL7c_A	brassica_juncea|BjuSPL7a_B	1.02298
brassica_juncea|BjuSPL8a_A	brassica_juncea|BjuSPL8a1_B	0.58639
brassica_juncea|BjuSPL1a_A	brassica_juncea|BjuSPL1a_B	1.02298
brassica_juncea|BjuSPL7b_A	brassica_juncea|BjuSPL7a_B	1.02298
brassica_juncea|BjuSPL_14a_B	brassica_juncea|BjuSPL_14a_A	1.02298
brassica_juncea|BjuSPL_14a_B	brassica_juncea|BjuSPL16a_A	1.02298
brassica_juncea|BjuSPL_14a_B	brassica_juncea|BjuSPL16a_O	1.02298
brassica_juncea|BjuSPL_14a_B	brassica_juncea|BjuSPL16b_A	1.02298
brassica_juncea|BjuSPL_14a_B	brassica_juncea|BjuSPL16b_B	1.02298
brassica_juncea|BjuSPL1a_B	brassica_juncea|BjuSPL1a_A	1.02298
Brassica_napus|BnaSPL1b	Brassica_napus|BnaSPL1a	1.12843
Brassica_napus|BnaSPL2c	Brassica_napus|BnaSPL2d	0.76078
Brassica_napus|BnaSPL14b	Brassica_napus|BnaSPL14a	1.12843
Brassica_napus|BnaSPL14b	Brassica_napus|BnaSPL14c	1.12843
Brassica_napus|BnaSPL14b	Brassica_napus|BnaSPL16a	1.12843
Brassica_napus|BnaSPL14b	Brassica_napus|BnaSPL16b	1.12843
Brassica_napus|BnaSPL14b	Brassica_napus|BnaSPL16a	1.12843
Brassica_napus|BnaSPL6a	Brassica_napus|BnaSPL6c	0.68563
Brassica_napus|BnaSPL16b	Brassica_napus|BnaSPL14a	1.12843
Brassica_napus|BnaSPL16b	Brassica_napus|BnaSPL14b	1.12843
Brassica_napus|BnaSPL16b	Brassica_napus|BnaSPL14c	1.12843
Brassica_napus|BnaSPL16b	Brassica_napus|BnaSPL16a	1.12843
Brassica_napus|BnaSPL16b	Brassica_napus|BnaSPL16a	1.12843
Brassica_napus|BnaSPL6c	Brassica_napus|BnaSPL6a	0.68563
Brassica_napus|BnaSPL16a	Brassica_napus|BnaSPL14a	1.12843
Brassica_napus|BnaSPL16a	Brassica_napus|BnaSPL14b	1.12843
Brassica_napus|BnaSPL16a	Brassica_napus|BnaSPL14c	1.12843
Brassica_napus|BnaSPL16a	Brassica_napus|BnaSPL16b	1.12843
Brassica_napus|BnaSPL16a	Brassica_napus|BnaSPL16a	1.12843
Brassica_napus|BnaSPL1a	Brassica_napus|BnaSPL1b	1.12843
Brassica_napus|BnaSPL8c	Brassica_napus|BnaSPL7a	1.12843
Brassica_napus|BnaSPL8c	Brassica_napus|BnaSPL7b	1.12843
Brassica_napus|BnaSPL8c	Brassica_napus|BnaSPL7c	1.12843
Brassica_napus|BnaSPL2a	Brassica_napus|BnaSPL2b	1.00646
Brassica_napus|BnaSPL15d	Brassica_napus|BnaSPL15c	0.45844
Brassica_napus|BnaSPL9a	Brassica_napus|BnaSPL9d	0.57907
Brassica_napus|BnaSPL9c	Brassica_napus|BnaSPL9b	0.64742
Brassica_napus|BnaSPL9d	Brassica_napus|BnaSPL9a	0.57907
Brassica_napus|BnaSPL16a	Brassica_napus|BnaSPL14a	1.12843
Brassica_napus|BnaSPL16a	Brassica_napus|BnaSPL14b	1.12843
Brassica_napus|BnaSPL16a	Brassica_napus|BnaSPL14c	1.12843
Brassica_napus|BnaSPL16a	Brassica_napus|BnaSPL16a	1.12843
Brassica_napus|BnaSPL16a	Brassica_napus|BnaSPL16b	1.12843
Brassica_napus|BnaSPL7a	Brassica_napus|BnaSPL7b	1.12843
Brassica_napus|BnaSPL7a	Brassica_napus|BnaSPL7c	1.12843
Brassica_napus|BnaSPL7a	Brassica_napus|BnaSPL8c	1.12843
Brassica_napus|BnaSPL7b	Brassica_napus|BnaSPL7a	1.12843
Brassica_napus|BnaSPL7b	Brassica_napus|BnaSPL7c	1.12843
Brassica_napus|BnaSPL7b	Brassica_napus|BnaSPL8c	1.12843
Brassica_napus|BnaSPL15c	Brassica_napus|BnaSPL15d	0.45844
Brassica_napus|BnaSPL13b	Brassica_napus|BnaSPL13c	0.68141
Brassica_napus|BnaSPL14c	Brassica_napus|BnaSPL14a	1.12843
Brassica_napus|BnaSPL14c	Brassica_napus|BnaSPL14b	1.12843
Brassica_napus|BnaSPL14c	Brassica_napus|BnaSPL16a	1.12843
Brassica_napus|BnaSPL14c	Brassica_napus|BnaSPL16b	1.12843
Brassica_napus|BnaSPL14c	Brassica_napus|BnaSPL16a	1.12843
Brassica_napus|BnaSPL9b	Brassica_napus|BnaSPL9c	0.64742
Brassica_napus|BnaSPL2d	Brassica_napus|BnaSPL2c	0.76078
Brassica_napus|BnaSPL13c	Brassica_napus|BnaSPL13b	0.68141
Brassica_napus|BnaSPL14a	Brassica_napus|BnaSPL14b	1.12843
Brassica_napus|BnaSPL14a	Brassica_napus|BnaSPL14c	1.12843
Brassica_napus|BnaSPL14a	Brassica_napus|BnaSPL16a	1.12843
Brassica_napus|BnaSPL14a	Brassica_napus|BnaSPL16b	1.12843
Brassica_napus|BnaSPL14a	Brassica_napus|BnaSPL16a	1.12843
Brassica_napus|BnaSPL2b	Brassica_napus|BnaSPL2a	1.00646
Brassica_napus|BnaSPL5b	Brassica_napus|BnaSPL5a	0.3552
Brassica_napus|BnaSPL7c	Brassica_napus|BnaSPL7a	1.12843
Brassica_napus|BnaSPL7c	Brassica_napus|BnaSPL7b	1.12843
Brassica_napus|BnaSPL7c	Brassica_napus|BnaSPL8c	1.12843
Brassica_napus|BnaSPL5a	Brassica_napus|BnaSPL5b	0.3552
https://orthovenn2.bioinfotoolkits.net/__data/download/3c69837e96b73ac8aa0f28c2a4a21878/ortho_orthologs.txt
brassica_juncea|BjuSPL7a_B	Brassica_napus|BnaSPL8c	1.08107
brassica_juncea|BjuSPL7a_B	Brassica_napus|BnaSPL7c	1.08107
brassica_juncea|BjuSPL7a_B	Brassica_napus|BnaSPL7b	1.08107
brassica_juncea|BjuSPL7a_B	Brassica_napus|BnaSPL7a	1.08107
brassica_juncea|BjuSPL10a_A	Brassica_napus|BnaSPL11a	0.69531
brassica_juncea|BjuSPL10b_A	Brassica_napus|BnaSPL11e	0.67237
brassica_juncea|BjuSPL2c_A	Brassica_napus|BnaSPL2a	0.85472
brassica_juncea|BjuSPL16b_A	Brassica_napus|BnaSPL16a	1.08107
brassica_juncea|BjuSPL16b_A	Brassica_napus|BnaSPL16b	1.08107
brassica_juncea|BjuSPL16b_A	Brassica_napus|BnaSPL16a	1.08107
brassica_juncea|BjuSPL16b_A	Brassica_napus|BnaSPL14c	1.08107
brassica_juncea|BjuSPL16b_A	Brassica_napus|BnaSPL14b	1.08107
brassica_juncea|BjuSPL16b_A	Brassica_napus|BnaSPL14a	1.08107
brassica_juncea|BjuSPL10c_A	Brassica_napus|BnaSPL11b	0.77122
brassica_juncea|BjuSPL_14a_A	Brassica_napus|BnaSPL16a	1.08107
brassica_juncea|BjuSPL_14a_A	Brassica_napus|BnaSPL16b	1.08107
brassica_juncea|BjuSPL_14a_A	Brassica_napus|BnaSPL16a	1.08107
brassica_juncea|BjuSPL_14a_A	Brassica_napus|BnaSPL14c	1.08107
brassica_juncea|BjuSPL_14a_A	Brassica_napus|BnaSPL14b	1.08107
brassica_juncea|BjuSPL_14a_A	Brassica_napus|BnaSPL14a	1.08107
brassica_juncea|BjuSPL15b_A	Brassica_napus|BnaSPL15d	0.40516
brassica_juncea|BjuSPL3b_A	Brassica_napus|BnaSPL3d	0.1608
brassica_juncea|BjuSPL4a_A	Brassica_napus|BnaSPL4a	0.319
brassica_juncea|BjuSPL16a_A	Brassica_napus|BnaSPL16a	1.08107
brassica_juncea|BjuSPL16a_A	Brassica_napus|BnaSPL16b	1.08107
brassica_juncea|BjuSPL16a_A	Brassica_napus|BnaSPL16a	1.08107
brassica_juncea|BjuSPL16a_A	Brassica_napus|BnaSPL14c	1.08107
brassica_juncea|BjuSPL16a_A	Brassica_napus|BnaSPL14b	1.08107
brassica_juncea|BjuSPL16a_A	Brassica_napus|BnaSPL14a	1.08107
brassica_juncea|BjuSPL15b_B	Brassica_napus|BnaSPL15c	0.36099
brassica_juncea|BjuSPL16b_B	Brassica_napus|BnaSPL16a	1.08107
brassica_juncea|BjuSPL16b_B	Brassica_napus|BnaSPL16b	1.08107
brassica_juncea|BjuSPL16b_B	Brassica_napus|BnaSPL16a	1.08107
brassica_juncea|BjuSPL16b_B	Brassica_napus|BnaSPL14c	1.08107
brassica_juncea|BjuSPL16b_B	Brassica_napus|BnaSPL14b	1.08107
brassica_juncea|BjuSPL16b_B	Brassica_napus|BnaSPL14a	1.08107
brassica_juncea|BjuSPL6b_A	Brassica_napus|BnaSPL6a	0.65107
brassica_juncea|BjuSPL16a_O	Brassica_napus|BnaSPL16a	1.08107
brassica_juncea|BjuSPL16a_O	Brassica_napus|BnaSPL16b	1.08107
brassica_juncea|BjuSPL16a_O	Brassica_napus|BnaSPL16a	1.08107
brassica_juncea|BjuSPL16a_O	Brassica_napus|BnaSPL14c	1.08107
brassica_juncea|BjuSPL16a_O	Brassica_napus|BnaSPL14b	1.08107
brassica_juncea|BjuSPL16a_O	Brassica_napus|BnaSPL14a	1.08107
brassica_juncea|BjuSPL11b_A	Brassica_napus|BnaSPL11c	0.73707
brassica_juncea|BjuSPL9a_A	Brassica_napus|BnaSPL9b	0.60774
brassica_juncea|BjuSPL3c_A	Brassica_napus|BnaSPL3a	0.1674
brassica_juncea|BjuSPL7c_A	Brassica_napus|BnaSPL8c	1.08107
brassica_juncea|BjuSPL7c_A	Brassica_napus|BnaSPL7b	1.08107
brassica_juncea|BjuSPL7c_A	Brassica_napus|BnaSPL7a	1.08107
brassica_juncea|BjuSPL13a_A	Brassica_napus|BnaSPL13b	0.57763
brassica_juncea|BjuSPL8a_A	Brassica_napus|BnaSPL8a	0.58348
brassica_juncea|BjuSPL13a_B	Brassica_napus|BnaSPL13c	0.5762
brassica_juncea|BjuSPL2e_B	Brassica_napus|BnaSPL2b	0.82547
brassica_juncea|BjuSPL1a_A	Brassica_napus|BnaSPL1b	1.08107
brassica_juncea|BjuSPL1a_A	Brassica_napus|BnaSPL1a	1.08107
brassica_juncea|BjuSPL15c_A	Brassica_napus|BnaSPL15b	0.58582
brassica_juncea|BjuSPL3a_B	Brassica_napus|BnaSPL3b	0.1457
brassica_juncea|BjuSPL6c_B	Brassica_napus|BnaSPL6d	0.58278
brassica_juncea|BjuSPL7b_A	Brassica_napus|BnaSPL8c	1.08107
brassica_juncea|BjuSPL7b_A	Brassica_napus|BnaSPL7c	1.08107
brassica_juncea|BjuSPL7b_A	Brassica_napus|BnaSPL7b	1.08107
brassica_juncea|BjuSPL7b_A	Brassica_napus|BnaSPL7a	1.08107
brassica_juncea|BjuSPL_14a_B	Brassica_napus|BnaSPL16b	1.08107
brassica_juncea|BjuSPL_14a_B	Brassica_napus|BnaSPL16a	1.08107
brassica_juncea|BjuSPL_14a_B	Brassica_napus|BnaSPL14c	1.08107
brassica_juncea|BjuSPL_14a_B	Brassica_napus|BnaSPL14b	1.08107
brassica_juncea|BjuSPL_14a_B	Brassica_napus|BnaSPL14a	1.08107
brassica_juncea|BjuSPL5b_A	Brassica_napus|BnaSPL5c	0.3418
brassica_juncea|BjuSPL11a_A	Brassica_napus|BnaSPL11d	0.7347
brassica_juncea|BjuSPL2a_A	Brassica_napus|BnaSPL2c	0.7259
brassica_juncea|BjuSPL1a_B	Brassica_napus|BnaSPL1b	1.08107
brassica_juncea|BjuSPL1a_B	Brassica_napus|BnaSPL1a	1.08107
brassica_juncea|BjuSPL8b_A	Brassica_napus|BnaSPL7d	0.62957
brassica_juncea|BjuSPL13b_B	Brassica_napus|BnaSPL13d	0.57397
Brassica_napus|BnaSPL1b	brassica_juncea|BjuSPL1a_B	1.08107
Brassica_napus|BnaSPL1b	brassica_juncea|BjuSPL1a_A	1.08107
Brassica_napus|BnaSPL2c	brassica_juncea|BjuSPL2a_A	0.7259
Brassica_napus|BnaSPL14b	brassica_juncea|BjuSPL16b_B	1.08107
Brassica_napus|BnaSPL14b	brassica_juncea|BjuSPL16b_A	1.08107
Brassica_napus|BnaSPL14b	brassica_juncea|BjuSPL16a_O	1.08107
Brassica_napus|BnaSPL14b	brassica_juncea|BjuSPL16a_A	1.08107
Brassica_napus|BnaSPL14b	brassica_juncea|BjuSPL_14a_B	1.08107
Brassica_napus|BnaSPL14b	brassica_juncea|BjuSPL_14a_A	1.08107
Brassica_napus|BnaSPL6a	brassica_juncea|BjuSPL6b_A	0.65107
Brassica_napus|BnaSPL4a	brassica_juncea|BjuSPL4a_A	0.319
Brassica_napus|BnaSPL11e	brassica_juncea|BjuSPL10b_A	0.67237
Brassica_napus|BnaSPL16b	brassica_juncea|BjuSPL16b_B	1.08107
Brassica_napus|BnaSPL16b	brassica_juncea|BjuSPL16b_A	1.08107
Brassica_napus|BnaSPL16b	brassica_juncea|BjuSPL16a_O	1.08107
Brassica_napus|BnaSPL16b	brassica_juncea|BjuSPL16a_A	1.08107
Brassica_napus|BnaSPL16b	brassica_juncea|BjuSPL_14a_B	1.08107
Brassica_napus|BnaSPL16b	brassica_juncea|BjuSPL_14a_A	1.08107
Brassica_napus|BnaSPL3a	brassica_juncea|BjuSPL3c_A	0.1674
Brassica_napus|BnaSPL16a	brassica_juncea|BjuSPL16b_B	1.08107
Brassica_napus|BnaSPL16a	brassica_juncea|BjuSPL16b_A	1.08107
Brassica_napus|BnaSPL16a	brassica_juncea|BjuSPL16a_O	1.08107
Brassica_napus|BnaSPL16a	brassica_juncea|BjuSPL16a_A	1.08107
Brassica_napus|BnaSPL16a	brassica_juncea|BjuSPL_14a_B	1.08107
Brassica_napus|BnaSPL16a	brassica_juncea|BjuSPL_14a_A	1.08107
Brassica_napus|BnaSPL11c	brassica_juncea|BjuSPL11b_A	0.73707
Brassica_napus|BnaSPL1a	brassica_juncea|BjuSPL1a_B	1.08107
Brassica_napus|BnaSPL1a	brassica_juncea|BjuSPL1a_A	1.08107
Brassica_napus|BnaSPL8c	brassica_juncea|BjuSPL7c_A	1.08107
Brassica_napus|BnaSPL8c	brassica_juncea|BjuSPL7b_A	1.08107
Brassica_napus|BnaSPL8c	brassica_juncea|BjuSPL7a_B	1.08107
Brassica_napus|BnaSPL3b	brassica_juncea|BjuSPL3a_B	0.1457
Brassica_napus|BnaSPL2a	brassica_juncea|BjuSPL2c_A	0.85472
Brassica_napus|BnaSPL15d	brassica_juncea|BjuSPL15b_A	0.40516
Brassica_napus|BnaSPL16a	brassica_juncea|BjuSPL16b_B	1.08107
Brassica_napus|BnaSPL16a	brassica_juncea|BjuSPL16b_A	1.08107
Brassica_napus|BnaSPL16a	brassica_juncea|BjuSPL16a_O	1.08107
Brassica_napus|BnaSPL16a	brassica_juncea|BjuSPL16a_A	1.08107
Brassica_napus|BnaSPL16a	brassica_juncea|BjuSPL_14a_A	1.08107
Brassica_napus|BnaSPL7a	brassica_juncea|BjuSPL7c_A	1.08107
Brassica_napus|BnaSPL7a	brassica_juncea|BjuSPL7b_A	1.08107
Brassica_napus|BnaSPL7a	brassica_juncea|BjuSPL7a_B	1.08107
Brassica_napus|BnaSPL13d	brassica_juncea|BjuSPL13b_B	0.57397
Brassica_napus|BnaSPL6d	brassica_juncea|BjuSPL6c_B	0.58278
Brassica_napus|BnaSPL8a	brassica_juncea|BjuSPL8a_A	0.58348
Brassica_napus|BnaSPL7b	brassica_juncea|BjuSPL7c_A	1.08107
Brassica_napus|BnaSPL7b	brassica_juncea|BjuSPL7b_A	1.08107
Brassica_napus|BnaSPL7b	brassica_juncea|BjuSPL7a_B	1.08107
Brassica_napus|BnaSPL15c	brassica_juncea|BjuSPL15b_B	0.36099
Brassica_napus|BnaSPL11d	brassica_juncea|BjuSPL11a_A	0.7347
Brassica_napus|BnaSPL13b	brassica_juncea|BjuSPL13a_A	0.57763
Brassica_napus|BnaSPL14c	brassica_juncea|BjuSPL16b_B	1.08107
Brassica_napus|BnaSPL14c	brassica_juncea|BjuSPL16b_A	1.08107
Brassica_napus|BnaSPL14c	brassica_juncea|BjuSPL16a_O	1.08107
Brassica_napus|BnaSPL14c	brassica_juncea|BjuSPL16a_A	1.08107
Brassica_napus|BnaSPL14c	brassica_juncea|BjuSPL_14a_B	1.08107
Brassica_napus|BnaSPL14c	brassica_juncea|BjuSPL_14a_A	1.08107
Brassica_napus|BnaSPL9b	brassica_juncea|BjuSPL9a_A	0.60774
Brassica_napus|BnaSPL7d	brassica_juncea|BjuSPL8b_A	0.62957
Brassica_napus|BnaSPL11b	brassica_juncea|BjuSPL10c_A	0.77122
Brassica_napus|BnaSPL13c	brassica_juncea|BjuSPL13a_B	0.5762
Brassica_napus|BnaSPL11a	brassica_juncea|BjuSPL10a_A	0.69531
Brassica_napus|BnaSPL14a	brassica_juncea|BjuSPL16b_B	1.08107
Brassica_napus|BnaSPL14a	brassica_juncea|BjuSPL16b_A	1.08107
Brassica_napus|BnaSPL14a	brassica_juncea|BjuSPL16a_O	1.08107
Brassica_napus|BnaSPL14a	brassica_juncea|BjuSPL16a_A	1.08107
Brassica_napus|BnaSPL14a	brassica_juncea|BjuSPL_14a_B	1.08107
Brassica_napus|BnaSPL14a	brassica_juncea|BjuSPL_14a_A	1.08107
Brassica_napus|BnaSPL3d	brassica_juncea|BjuSPL3b_A	0.1608
Brassica_napus|BnaSPL5c	brassica_juncea|BjuSPL5b_A	0.3418
Brassica_napus|BnaSPL2b	brassica_juncea|BjuSPL2e_B	0.82547
Brassica_napus|BnaSPL7c	brassica_juncea|BjuSPL7b_A	1.08107
Brassica_napus|BnaSPL7c	brassica_juncea|BjuSPL7a_B	1.08107
Brassica_napus|BnaSPL15b	brassica_juncea|BjuSPL15c_A	0.58582
