# Supplementary material for: Genome-wide identification and characterization, phylogenetic comparison and expression profiles of SPL transcription factor family in B. juncea (Cruciferae)
Source: PLoS One. 2019 Nov 5;14(11):e0224704. doi: 10.1371/journal.pone.0224704 (PMC6830930; doi:10.1371/journal.pone.0224704)
Supplement: S6 Table — (XLSX) [file pone.0224704.s006.xlsx]

## Sheet: S6 Table 
S6 Table. Cis-acting elements idnetified in the promoter regions of BjuSPL genes.
AAAG	DOFCOREZM	Critical for GT-1 binding to box II of rbcS	2030
YACT	CACTFTPPCA1	Required for sporamin and beta-amylase	1736
NGATT	ARR1AT	Required for stress responsiveness	1290
CAAT	CAATBOX1	Required for ABA responsiveness	1079
GRWAAW	GT1CONSENSUS	Required for auxin responsiveness;	1029
GATA	GATABOX	Required for ABA responsiveness	1000
AGAAA	POLLEN1LELAT52	Required for tissue specific expression	868
CANNTG	EBOXBNNAPA	Consensus of the putative "core" sequences of box-L-like sequences	866
CANNTG	MYCCONSENSUSAT	Required for hair distribution patterns	866
ATATT	ROOTMOTIFTAPOX1	Required for Nia1 transcription activation	751
GTGA	GTGANTG10	Required for plant polyadenylation signal	745
TGAC	WRKY71OS	Required for light responsiveness	591
GTAC	CURECORECR	Required for unfolded protein responsiveness	466
ACGT	ACGTATERD1	Required for expression of the maturation program in seed development;	462
TAAAG	TAAAGSTKST1	Required for quantitative regulation of the GluB-1 gene	428
CTCTT	NODCON2GM	Required for elicitor-inducibility	424
CTCTT	OSE2ROOTNODULE	Required for phenylalanine ammonia-lyase sythesis	424
AATAAA	POLASIG1	Required for stress responsiveness	414
TTATTT	TATABOX5	Required for binding of Dof proteins	407
CAACA	RAV1AAT	Required for centromere element;	392
RTTTTTR	SEF4MOTIFGM7S	Required for the fermentative pathway	332
GATAA	IBOXCORE	Required for auxin responsiveness;	319
GAAAAA	GT1GMSCAM4	Required for surgar responsiveness	319
AATAAT	POLASIG3	Required for defence responsiveness(such as wounding or elicitor treatment)	316
TGACY	WBOXNTERF3	Required for sulfate responsiveness	296
CNGTTR	MYBCORE	Required for dark responsiveness	262
TTWTWTTWTT	MARTBOX	Required for seed expression	258
YTCANTYY	INRNTPSADB	Required for rosette leaves and roots;	251
WAACCA	MYB1AT	Required for phloem-specific gene expression	243
TTGAC	WBOXATNPR1	Required for pollen specific (PS) activation	238
TGTCA	BIHD1OS	Required for salicylic acid (SA) responsiveness	226
AAAGAT	OSE1ROOTNODULE	Required for accurate initiation	212
AAAGAT	NODCON1GM	Required forguard cell-specific gene expression	212
CWWWWWWWWG	CARGCW8GAT	Required for soybean embryo development	208
GANTTNC	EECCRCAH1	Required for its expression during pollen development	207
GGATA	MYBST1	Required for cereal glutenin development	195
CCAAT	CCAATBOX1	Required for ABA responsiveness	187
GAGAC	SURECOREATSULTR11	Required for sesquiterpene biosynthesis	183
TGACT	WBOXHVISO1	Required for light responsiveness	179
AAACAAA	ANAERO1CONSENSUS	Required for cycling cells	172
AACCAA	REALPHALGLHCB21	Required for histone-gene-specific	154
ACACNNG	DPBFCOREDCDC3	Required for plant introns responsiveness	147
ATAGAA	BOXIINTPATPB	Required for jasmonate- and elicitor-responsiveness	128
TCTCTCTCT	CTRMCAMV35S	Required for jasmonate (JA) responsiveness	127
ACTTTA	NTBBF1ARROLB	Required for light responsiveness	126
TATTCT	-10PEHVPSBD	Required for Gibberellin(GA) responsiveness	124
CCTTTT	PYRIMIDINEBOXOSRAMY1A	Required for binding of the trans-acting factor in the promoter region of rice (O.s.) glutelin	124
YAACKG	MYB2CONSENSUSAT	Required for phloem-specific gene expression	123
TATATAA	TATABOX4	Required for anaerobic induction	119
AATTAAA	POLASIG2	Required for vegetative structures development	117
TGHAAARK	-300ELEMENT	Bindind to DNA as dimer	109
GCCAC	SORLIP1AT	Required for fruit-specific expression of the cucumisin gene;	108
CAANNNNATC	CIACADIANLELHC	Binding with nuclear factors from developing seeds	104
ACTTTG	TBOXATGAPB	Required for pathogen responsiveness	99
ACGTG	ABRELATERD1	Required for root specific activation	98
TATTAG	CPBCSPOR	Required for unfolded protein responsiveness	91
TATAAAT	TATABOX2	Required for anaerobic gene expression	84
TAACARA	AMYBOX1	Required for endosperm-specific expression	83
AACGG	MYBCOREATCYCB1	Required for wound-responsiveness	83
TGTCTC	ARFAT	Required for both light regulation and elicitor induction;	82
CATATG	CATATGGMSAUR	Required for elicitor or light responsiveness	80
YTGTCWC	SEBFCONSSTPR10A	Required for GA induction	79
TAACAAR	GAREAT	Required for transcriptional activation;	79
MACGYGB	ABRERATCAL	Required for core xylem sythesis	79
CATGTG	MYCATERD1	Required also for vascular-specific expression in stem	77
CACATG	MYCATRD22	Required for heat responsiveness	77
ACTCAT	PREATPRODH	Required for sporamin and beta-amylase	75
RYCGAC	CBFHV	Required for amylase systhesis	73
AACCCA	SEF3MOTIFGM	Required for cytokinin responsiveness	70
TGACG	ASF1MOTIFCAMV	Required for ABA and desiccation responsiveness	69
CATGCA	RYREPEATBNNAPA	Required for light and SA responsiveness	69
VCGCGB	CGCGBOXAT	Required for elicitor respsonsiveness	68
TATTTAA	TATABOXOSPAL	Required for light responsiveness	67
TATTAAT	TATABOX3	Required for antioxidant responsiveness	66
CGACG	CGACGOSAMY3	Required for auxin responsiveness;	66
TTATCC	SREATMSD	Required for GA responsiveness	66
TATCCA	TATCCAOSAMY	Required for phytochrome regulation	65
GGGCC	SORLIP2AT	Required for NPR1-responsiveness	63
TGGGCY	SITEIIATCYTC	Required for salicylic acid (SA) responsiveness	63
AACAAAC	AACACOREOSGLUB1	Required for plant growth and development	62
TAACAAA	MYBGAHV	Required for cereal glutenin development	61
CCWACC	MYBPZM	Cell-cycle-specific activation of transcription	60
GATAAG	IBOX	Bindind to DNA as dimer	59
GGTTAA	GT1CORE	Bindind to DNA as dimer	58
CTGACY	WBOXNTCHN48	Required for ethylene induction	57
CCGAC	LTRECOREATCOR15	Required for defense responsiveness	54
TTTATATA	TATAPVTRNALEU	Required for dehydration and low temperature responsiveness	53
ATGGTA	S1FBOXSORPS1L21	Required for UV light and elicitor responsiveness;	53
ATATTTAWW	SEF1MOTIF	Required for sugar-responsiveness in maize endosperm cells	52
CNAACAC	CANBNNAPA	Required for Bronze2 ( glutathione S-transferase) sythesis	51
MACCWAMC	MYBPLANT	Required for phytochrome responsiveness	50
CAACTC	CAREOSREP1	Downregulating RPL21 promoter activity	48
AACGTT	ACGTTBOX	Required for sucrose responsiveness	48
ACCWWCC	BOXLCOREDCPAL	Required for unfolded protein responsiveness	47
TTTGACY	WBBOXPCWRKY1	Required for salicylic acid-inducible responsiveness and plant defense responsiveness	46
TACGTA	ACGTABOX	Required for auxin responsiveness	46
AWTTCAAA	ERELEE4	Required for ABA responsiveness	43
TAACTG	MYB2AT	Required for ABA responsiveness and VP1 activation	43
CATGCAY	RYREPEATLEGUMINBOX	Required for alpha-amylase systhesis	41
TTGACC	ELRECOREPCRP1	Required for light responsiveness	40
CGGATA	REBETALGLHCB21	Required for seed expression	39
AAMAATCT	CCA1ATLHCB1	Required for auxin responsiveness	39
GTGGWWHG	SV40COREENHAN	Bindind to DNA as dimer	38
AGCAGC	ANAERO2CONSENSUS	Required for the gene expression in root primordia	38
GAGAGAGAGAGAGAGA	GAGA8HVBKN3	Enhances the expression strongly but unspecifically	37
TACTATT	SP8BFIBSP8BIB	Required for Ca++/calmodulin signal responsiveness	35
AACGTG	T/GBOXATPIN2	Required for sulfate responsiveness	33
TATCCAY	TATCCAYMOTIFOSRAMY3D	Binding with nuclear factors from developing seeds	32
CACGTG	CACGTGMOTIF	Required for ABA and stress responsiveness	32
CACCTG	RAV1BAT	Required for centromere element;	30
RCCGAC	DRECRTCOREAT	Required for seed specific expression	30
GAGAGAGAGAGAGAGAGA	GAGAGMGSA1	Required for abscisic acid (ABA) responsiveness	29
TTTTTTCC	PYRIMIDINEBOXHVEPB1	Required for protoplastization (dilution) responsiveness	29
WTTSSCSS	E2FCONSENSUS	Required for transcriptional activation in actively dividing cells and tissue;	28
TAAAATAT	LECPLEACS2	Required for accurate initiation	28
CATGCAT	RYREPEATGMGY2	Required for the fermentative pathway	28
CAAACAC	2SSEEDPROTBANAPA	Required for the activity of this NCII promoter;	27
TGCAGG	INTRONLOWER	Required for all above-ground vegetative organs development;	26
TGTAAAG	-300CORE	Required for the expression of the plastid gene psbD	25
CTAACCA	MYBATRD22	Required for auxin responsiveness	24
CCWWWWWWGG	CARGATCONSENSUS	Required for phytochrome regulation	24
CCGAAA	LTRE1HVBLT49	Required for auxin responsiveness	23
TGCAAAG	PROLAMINBOXOSGLUB1	Required for S-phase specific and meristematic tissue-specific expression	23
TAACAGA	GARE1OSREP1	Required for abscisic acid (ABA) responsiveness	22
GTTAGTT	MYB1LEPR	Required for light responsiveness	21
ACGTGKC	ACGTABREMOTIFA2OSEM	Required for pollen specific (PS) activation	21
TCATCAC	ANAERO3CONSENSUS	Required for the gene expression in root primordia	21
GACGTC	ACGTCBOX	Required for auxin responsiveness	20
TAATMATTA	HDZIP2ATATHB2	Required for light responsiveness	19
TGACGT	TGACGTVMAMY	Required for light responsiveness	19
ACGTCA	HEXMOTIFTAH3H4	Required for ABA responsiveness	19
WTTTATRTTTW	MARARS	Required for endosperm-specific expression	19
ACCGAC	DRE2COREZMRAB17	Required for phytochrome regulation	19
TAAATGYA	L1BOXATPDF1	Confer maximum levels of photoregulated expression	18
TTAATGG	WUSATAg	Required for auxin responsiveness	18
AGGTCA	QELEMENTZMZM13	Binding with nuclear factors from developing seeds	17
TATCCAT	AMYBOX2	Required for endosperm-specific expression	17
TATCCAC	TATCCACHVAL21	Required for seed specific expression	15
AACGTGT	QARBNEXTA	Required for tissue specific expression	15
CCGTCC	PALBOXAPC	Required for asparagine synthetase (AS1)	14
TGTCACA	TGTCACACMCUCUMISIN	Required for light responsiveness	14
TGTAAAGT	EMHVCHORD	Required for seed-specific hormone responsiveness	14
CCGTCG	HEXAMERATH4	Required for vascular expression	13
AATAAAYAAA	MARABOX1	Required for dehydration responsiveness	13
CACGTGG	IRO2OS	Required for gibberellin signaling pathway	13
TAACGTA	GARE2OSREP1	Required for plastid ribosomal protein S1 and L21 sythesis	13
AAACCCTA	UP2ATMSD	Required for sugar repression	13
ACCGACA	LTREATLTI78	Binding site for a positively acting factors	12
ACGTGTC	GADOWNAT	Required for auxin responsiveness	12
TGAGTCA	GCN4OSGLUB1	Required for replication- dependent of H3 and H4;	10
CATGCATG	RYREPEATVFLEB4	Required for the fermentative pathway	10
AAACCCTAA	TELOBOXATEEF1AA1	Required for light responsiveness	9
ACGTGGC	BOXIIPCCHS	Required for endosperm specificity palindrome	9
GCCGCC	GCCCORE	Required for soybean embryo development	9
AATAGAAAA	SURE1STPAT21	Required for ABA responsiveness	8
GTTAGGTT	MYB26PS	Required for cereal glutenin development	8
TGTATATAT	SORLREP3AT	Required for main stem decapitation	8
CCAATGT	LEAFYATAG	Required for soybean embryo development	8
CTCCCAC	BOXCPSAS1	Required for nitrogen responsiveness	7
YACGTGGC	ABREATCONSENSUS	Required for phloem-specific gene expression	7
AGCCGCC	AGCBOXNPGLB	Required for gibberellin (GA) responsiveness	6
AGCGGG	BS1EGCCR	Required for plant growth and development	6
KWGTGRWAAWRW	GT1MOTIFPSRBCS	Required for ABA responsiveness	6
AAAATATCT	EVENINGAT	Required for induction of HSP70A gene by both MgProto and light	6
CAATTATTA	ATHB6COREAT	Required for light responsiveness	6
AGATCCAA	AGMOTIFNTMYB2	Required for light responsiveness	6
CAACGTG	BP5OSWX	Required for meristematic tissue-specific expression	6
ACGTSSSC	ABREOSRAB21	Required for M-phase-specific expression	6
GCGTNNNNNNNACGC	VOZATVPP	Required for sulfate responsiveness	6
CACGTGGC	EMBP1TAEM	Required for auxin and/or salicylic acid responsiveness	5
CAAACACC	PROXBBNNAPA	Required for ethylene induction	5
CGAACTT	AMMORESIVDCRNIA1	Required for light responsiveness	5
TGAAAACT	CEREGLUBOX2PSLEGA	Required for ABA responsiveness	5
TAGTGGAT	NRRBNEXTA	Required for high level, light regulated, and tissue specific expression	5
CCNNNNNNNNNNNNCCACG	UPRMOTIFIIAT	Required for sugar and ABA responsiveness	5
RYACGTGGYR	ABREATRD22	Required for the coordinated expression of the zein genes;	5
ACCGAGA	DRE1COREZMRAB17	Required for Gibberellin(GA) responsiveness	4
ACGTGGCA	LRENPCABE	Required for gibberellin (GA) responsiveness	4
RGTGACNNNGC	ARE1	Required for ABA and desiccation responsiveness	4
MCACGTGGC	GBOXLERBCS	Required for ABA and stress responsiveness	4
CCTACCNNNNNNNCT	HBOXCONSENSUSPVCHS	Required for auxin responsiveness;	4
ATACGTGT	ZDNAFORMINGATCAB1	Required for centromere element;	4
RTGASTCAT	GLMHVCHORD	Required for expression of the maturation program in seed development	4
ATTCCCGC	TE2F2NTPCNA	Required for light responsiveness by calcium-dependent phosphorylation and dephosphorylation	4
CAAAACGC	CDA1ATCAB2	Required for light responsiveness	4
GGCCCAWWW	UP1ATMSD	Required for mediate sugar and hormone	4
TCATCTTCTT	TCA1MOTIF	Binding site for a positively acting factors	3
AATACTAAT	SURE2STPAT21	Function as a coupling element for the G box element	3
CTGAAGAAGAA	TL1ATSAR	Required for light responsiveness	3
KGTCCCAT	AUXREPSIAA4	Required for phloem-specific gene expression	3
AATATTTTTATT	AT1BOX	Required forABA regulation and seed expression	2
TTCCCTGTT	ANAERO5CONSENSUS	Required for high level expression of alpha-Amylase in the cotyledons of the germinated seeds	2
CCACGTGGCC	CPRFPCCHS	Required for low temperature responsiveness and drought responsiveness	2
GTGATCAC	PIATGAPB	Required for pollen specific activation	2
ATAGAAATCAA	BOX1PSGS2	Required for UV light and elicitor responsiveness;	2
GGWAGGGT	AMMORESIIUDCRNIA1	Required for UV-C irradiation responsiveness	2
CAATNATTG	ATHB5ATCORE	Required for apical hypocotyl devlopment	2
CAATWATTG	ATHB1ATCONSENSUS	Required for centromere element;	2
CCATACATT	S2FSORPL21	Required for dehydration responsiveness	2
GGTCCCAT	GGTCCCATGMSAUR	Required for heat and wounding responsiveness	2
GTACGTG	ACGTOSGLUB1	Required for heat shock responsiveness	2
CCWWWWWWWWGG	CARGNCAT	Required for light responsiveness	2
RTGAGTCAT	-300MOTIFZMZEIN	Required for the control of G13 expression	2
GTTTHGCAA	ANAERO4CONSENSUS	Required for the expression of GST isoenzymes	2
TGCCACCGG	ABRECE1HVA22	Required for the rDNA replication fork barrier	2
ATAAAACGT	SORLREP2AT	Required for translation start site;	2
CCAGGTGG	SITEIOSPCNA	Required for elicitor responsiveness;	1
TCCACGTGTC	SGBFGMGMAUX28	Required for iron deficiency responsiveness	1
TGTTAAAGT	CEREGLUBOX1PSLEGA	Required for ABA responsiveness and stress response;	1
ATCATTTTCACT	RBCSBOX3PS	Required for ammonium responsiveness	1
CAGAAGATA	RGATAOS	Required for antioxidant defense responsiveness	1
AGATCGACG	NONAMERATH4	Required for auxin responsiveness	1
CATTAATTAG	GMHDLGMVSPB	Required for Cadmium responsiveness	1
TGTAAAAGT	CEREGLUBOX3PSLEGA	Required for dehydration-responsiveness	1
CTTGTCGTCA	B2GMAUX28	Required for dehydration-responsiveness	1
CACGCAAT	CACGCAATGMGH3	Required for elicitor or light responsiveness	1
CGCGGATC	OCTAMERMOTIFTAH3H4	Required for flower development	1
TGACGTGG	HEXAT	Required for gibberellin (GA) responsiveness and partially Required for sugar repression	1
TACGTGTC	ACGTABREMOTIFAOSOSEM	Required for hypersensitive response	1
ACCACGTGGC	GBOXPC	Required for M phase-specific expression	1
CTCCTAATT	SORLREP4AT	Required for main stem decapitation	1
GCGGCAAA	E2FBNTRNR	Required for phosphate starvation responsiveness	1
TCCATGCAT	SPHCOREZMC1	Required for phosphoenolpyruvate carboxylase (ppcA1)	1
CGTCAATGAA	JASE1ATOPR1	Required for quantitative regulation of the GluB-1 gene	1
ATTCGCGC	PE2FNTRNR1A	Required for sulfate responsiveness	1
GTTAGGTTC	ACIIIPVPAL2	Required for temperature responsiveness	1
TACGTGTC	ABREMOTIFAOSOSEM	Required for UV-B responsiveness	1
CATCCAACG	NONAMERMOTIFTAH3H4	Required for vascular-specific gene expression	1
